# Supplementary material for: Elimination of damaged mitochondria during UVB‐induced senescence is orchestrated by NIX‐dependent mitophagy
Source: Aging Cell. 2024 May 17;23(8):e14186. doi: 10.1111/acel.14186 (PMC11320349; doi:10.1111/acel.14186)
Supplement: Supplementary file 2 — Video S1. [file ACEL-23-e14186-s001.zip]

Archive with 2 entries (2 files):
- acel14186-sup-0001-VideoS1.wmv
- acel14186-sup-0002-VideoCaption.docx
